# Supplementary material for: Updates to the checklist of the wild bee fauna of Luxembourg as inferred from revised natural history collection data and fieldwork
Source: Biodivers Data J. 2021 May 14;9:e64027. doi: 10.3897/BDJ.9.e64027 (PMC8139942; doi:10.3897/BDJ.9.e64027)
Supplement: Supplementary material 2 — Additional species suggested by the westpalbees database for Luxembourg. [file bdj-09-e64027-s002.xlsx]

## Sheet: westpalbees
Supplementary material 2. Additional species described for Luxembourg by the Checklist of the Western Palaearctic Bees (Hymenoptera: Apoidea: Anthophila). http://westpalbees.myspecies.info (2021/04/12)
species	author	reason for exclusion
Andrena (Melandrena) barbareae	Panzer,1805	wrongly encoded entry
Colletes marginatus	Smith, 1846	record from Belgian province 'Luxembourg'
Rophites (Rophites) quinquespinosus	Spinola, 1808	wrongly encoded entry
Megachile (Megachile) lapponica	Thomson 1872	Not cross-validated yet
Ammobatoides luctuosus	(Friese, 1911)	wrongly encoded entry
Hoplitis (Formicapis) robusta	(Nylander, 1848)	Not cross-validated yet
Stelis (Protostelis) signata	(Latreille, 1809)	Not cross-validated yet
