# Supplementary material for: Updates to the checklist of the wild bee fauna of Luxembourg as inferred from revised natural history collection data and fieldwork
Source: Biodivers Data J. 2021 May 14;9:e64027. doi: 10.3897/BDJ.9.e64027 (PMC8139942; doi:10.3897/BDJ.9.e64027)
Supplement: XML Treatment for Hoplitis papaveris [file BDJ.9.e64027-treatment2.xml]

<!DOCTYPE tp:taxon-treatment
  PUBLIC "-//TaxonX//DTD Taxonomic Treatment Publishing DTD v0 20100105//EN" "tax-treatment-NSO.dtd">
<tp:taxon-treatment xmlns:tp="http://www.plazi.org/taxpub"><tp:treatment-meta><mixed-citation publication-type="journal"><person-group><name><surname>Herrera Mesías</surname><given-names>Fernanda</given-names></name><name><surname>Weigand</surname><given-names>Alexander M.</given-names></name></person-group><article-title>Updates to the checklist of the wild bee fauna of Luxembourg as inferred from revised natural history collection data and fieldwork</article-title><source>Biodivers Data J</source><day>14</day><month>5</month><year>2021</year><volume>9</volume><pub-id pub-id-type="doi">10.3897/BDJ.9.e64027</pub-id></mixed-citation></tp:treatment-meta><tp:nomenclature><tp:taxon-name><object-id xmlns:xlink="http://www.w3.org/1999/xlink" content-type="arpha" xlink:type="simple">67382451-6A9B-5F81-8BA9-F874E30E9C0F</object-id><tp:taxon-name-part taxon-name-part-type="genus">Hoplitis</tp:taxon-name-part> <tp:taxon-name-part taxon-name-part-type="species">papaveris</tp:taxon-name-part></tp:taxon-name><tp:taxon-authority>(Latreille, 1799)</tp:taxon-authority><tp:nomenclature-citation-list><tp:nomenclature-citation><tp:taxon-name><tp:taxon-name-part taxon-name-part-type="genus">Hoplitis</tp:taxon-name-part> <tp:taxon-name-part taxon-name-part-type="species">papaveris</tp:taxon-name-part></tp:taxon-name><comment> Common names: Osmie du Coquelicot (French), Mohn-Mauerbiene (German).</comment></tp:nomenclature-citation></tp:nomenclature-citation-list></tp:nomenclature><tp:treatment-sec sec-type="materials"><title>Materials</title><list list-type="alpha-lower" list-content="occurrences"><list-item><p><bold>Type status:</bold> <named-content xmlns:xlink="http://www.w3.org/1999/xlink" content-type="dwc:typeStatus" xlink:type="simple">Other material</named-content>. <bold>Occurrence:</bold> catalogNumber: <named-content xmlns:xlink="http://www.w3.org/1999/xlink" content-type="dwc:catalogNumber" xlink:type="simple">MNHNL21866</named-content>; recordedBy: <named-content xmlns:xlink="http://www.w3.org/1999/xlink" content-type="dwc:recordedBy" xlink:type="simple">Svenja Christian</named-content>; sex: <named-content xmlns:xlink="http://www.w3.org/1999/xlink" content-type="dwc:sex" xlink:type="simple">male</named-content>; lifeStage: <named-content xmlns:xlink="http://www.w3.org/1999/xlink" content-type="dwc:lifeStage" xlink:type="simple">adult</named-content>; <bold>Taxon:</bold> scientificName: <named-content xmlns:xlink="http://www.w3.org/1999/xlink" content-type="dwc:scientificName" xlink:type="simple"><italic><tp:taxon-name><tp:taxon-name-part taxon-name-part-type="genus" reg="Hoplitis">Hoplitis</tp:taxon-name-part> <tp:taxon-name-part taxon-name-part-type="species" reg="papaveris">papaveris</tp:taxon-name-part></tp:taxon-name></italic> (Latreille, 1799)</named-content>; order: <named-content xmlns:xlink="http://www.w3.org/1999/xlink" content-type="dwc:order" xlink:type="simple"><tp:taxon-name><tp:taxon-name-part taxon-name-part-type="order">Hymenoptera</tp:taxon-name-part></tp:taxon-name></named-content>; family: <named-content xmlns:xlink="http://www.w3.org/1999/xlink" content-type="dwc:family" xlink:type="simple"><tp:taxon-name><tp:taxon-name-part taxon-name-part-type="family">Megachilidae</tp:taxon-name-part></tp:taxon-name></named-content>; genus: <named-content xmlns:xlink="http://www.w3.org/1999/xlink" content-type="dwc:genus" xlink:type="simple"><tp:taxon-name><tp:taxon-name-part taxon-name-part-type="genus">Hoplitis</tp:taxon-name-part></tp:taxon-name></named-content>; specificEpithet: <named-content xmlns:xlink="http://www.w3.org/1999/xlink" content-type="dwc:specificEpithet" xlink:type="simple"><italic><tp:taxon-name><tp:taxon-name-part taxon-name-part-type="genus" reg="Hoplitis"/><tp:taxon-name-part taxon-name-part-type="species" reg="papaveris">papaveris</tp:taxon-name-part></tp:taxon-name></italic></named-content>; taxonRank: <named-content xmlns:xlink="http://www.w3.org/1999/xlink" content-type="dwc:taxonRank" xlink:type="simple">species</named-content>; scientificNameAuthorship: <named-content xmlns:xlink="http://www.w3.org/1999/xlink" content-type="dwc:scientificNameAuthorship" xlink:type="simple">(Latreille, 1799)</named-content>; vernacularName: <named-content xmlns:xlink="http://www.w3.org/1999/xlink" content-type="dwc:vernacularName" xlink:type="simple">Osmie du Coquelicot (French), Mohn-Mauerbiene (German)</named-content>; <bold>Location:</bold> country: <named-content xmlns:xlink="http://www.w3.org/1999/xlink" content-type="dwc:country" xlink:type="simple">Luxembourg</named-content>; locality: <named-content xmlns:xlink="http://www.w3.org/1999/xlink" content-type="dwc:locality" xlink:type="simple">Mertert</named-content>; decimalLatitude: <named-content xmlns:xlink="http://www.w3.org/1999/xlink" content-type="dwc:decimalLatitude" xlink:type="simple">49.70359</named-content>; decimalLongitude: <named-content xmlns:xlink="http://www.w3.org/1999/xlink" content-type="dwc:decimalLongitude" xlink:type="simple">6.48171</named-content>; <bold>Event:</bold> samplingProtocol: <named-content xmlns:xlink="http://www.w3.org/1999/xlink" content-type="dwc:samplingProtocol" xlink:type="simple">Caught by hand</named-content>; eventDate: <named-content xmlns:xlink="http://www.w3.org/1999/xlink" content-type="dwc:eventDate" xlink:type="simple">04-06-2015</named-content>; <bold>Record Level:</bold> institutionCode: <named-content xmlns:xlink="http://www.w3.org/1999/xlink" content-type="dwc:institutionCode" xlink:type="simple">MNHNL</named-content>; basisOfRecord: <named-content xmlns:xlink="http://www.w3.org/1999/xlink" content-type="dwc:basisOfRecord" xlink:type="simple">Preserved Specimen</named-content></p></list-item></list></tp:treatment-sec><tp:treatment-sec sec-type="Diagnosis"><title>Diagnosis</title><p>Male: A medium sized (9-11 mm) mason bee with a black body covered in yellow-brown hair and short antennae (Fig. <xref ref-type="fig" rid="F6661788">2</xref>a). Tergite 6 is strongly curved (Fig. <xref ref-type="fig" rid="F6661788">2</xref>b) and tergite 7 presents a characteristic forked edge (Fig. <xref ref-type="fig" rid="F6661788">2</xref>c). The midfield part of the propodeum has a polished terminal surface (Fig. <xref ref-type="fig" rid="F6661788">2</xref>d).</p><p>Voucher specimen (MNHNL21866): Adult male. Body length of 8.8 mm.</p></tp:treatment-sec><tp:treatment-sec sec-type="Ecology"><title>Ecology</title><p>A ground-nesting bee that builds its nest in sandy soil, using pieces of poppy petals (<italic><tp:taxon-name><tp:taxon-name-part taxon-name-part-type="genus" reg="Papaver">Papaver</tp:taxon-name-part> <tp:taxon-name-part taxon-name-part-type="species" reg="rhoeas">rhoeas</tp:taxon-name-part></tp:taxon-name></italic>) to line the brood cells (<xref ref-type="bibr" rid="B6643214">Günter 1997</xref>, <xref ref-type="bibr" rid="B6643121">Amiet et al. 2004</xref>). Its flight season spans from late May to mid July (<xref ref-type="bibr" rid="B6643121">Amiet et al. 2004</xref>).</p></tp:treatment-sec><tp:treatment-sec sec-type="Conservation"><title>Conservation</title><p><italic><tp:taxon-name><tp:taxon-name-part taxon-name-part-type="genus" reg="Hoplitis">Hoplitis</tp:taxon-name-part> <tp:taxon-name-part taxon-name-part-type="species" reg="papaveris">papaveris</tp:taxon-name-part></tp:taxon-name></italic> is classified under the IUCN category “Least Concern (LC)” (<xref ref-type="bibr" rid="B6643307">Nieto et al. 2014</xref>), but it is listed in the National Red Lists and Red Data Books of the Czech Republic, Germany, the Netherlands and Switzerland, emphasising that further research is needed regarding the species population sizes, trends and threats (<xref ref-type="bibr" rid="B6643279">Lhomme 2014</xref>).</p></tp:treatment-sec><tp:treatment-sec><!--Section generated to contain objects referenced in tp:taxon-treatment.--><fig id="F6661788" position="float" orientation="portrait"><object-id xmlns:xlink="http://www.w3.org/1999/xlink" content-type="arpha" xlink:type="simple">BBC5CD90-2BCA-509E-8F00-5CA122534574</object-id><object-id xmlns:xlink="http://www.w3.org/1999/xlink" content-type="doi" xlink:type="simple">10.3897/BDJ.9.e64027.figure2</object-id><label>Figure 2.</label><caption><p><italic><tp:taxon-name><tp:taxon-name-part taxon-name-part-type="genus" reg="Hoplitis">Hoplitis</tp:taxon-name-part> <tp:taxon-name-part taxon-name-part-type="species" reg="papaveris">papaveris</tp:taxon-name-part></tp:taxon-name></italic> (Latreille, 1799) (Mertert, specimen MNHNL21866). <bold>a.</bold> Dorsal view; <bold>b.</bold> Lateral view showing abdomen curvature; <bold>c.</bold> Abdomen, showing the two terminal lobules of tergite 7; <bold>d.</bold> Detailed view of the propodeum (shiny surface). Scale bars = 1 mm. Photos: MNHNL. Background edited using GIMP 2.8.22 (<xref ref-type="bibr" rid="B6643473">The GIMP Development Team 2020</xref>).</p></caption><graphic xmlns:xlink="http://www.w3.org/1999/xlink" xlink:href="bdj-09-e64027-g002.jpg" position="float" id="oo_501348.jpg" orientation="portrait" xlink:type="simple"><uri content-type="original_file" xlink:type="simple">https://binary.pensoft.net/fig/501348</uri></graphic></fig></tp:treatment-sec><ref-list><ref id="B6643473"><element-citation xmlns:xlink="http://www.w3.org/1999/xlink" publication-type="website" xlink:type="simple"><person-group person-group-type="author"><name name-style="western"><surname>Team</surname><given-names>The GIMP Development</given-names></name></person-group><article-title>GIMP</article-title><uri xlink:type="simple">https://www.gimp.org</uri><date-in-citation content-type="access-date">2020-12-18T00:00:00+02:00</date-in-citation></element-citation></ref><ref id="B6643214"><element-citation xmlns:xlink="http://www.w3.org/1999/xlink" publication-type="article" xlink:type="simple"><person-group person-group-type="author"><name name-style="western"><surname>Günter</surname><given-names>R.</given-names></name></person-group><year>1997</year><article-title>Beobachtungen zur Mohnbiene (<italic><tp:taxon-name><tp:taxon-name-part taxon-name-part-type="genus" reg="Osmia">Osmia</tp:taxon-name-part> <tp:taxon-name-part taxon-name-part-type="species" reg="papaveris">papaveris</tp:taxon-name-part></tp:taxon-name></italic>)</article-title><source>bembiX</source><volume>8</volume><fpage>22</fpage><lpage>30</lpage></element-citation></ref><ref id="B6643121"><element-citation xmlns:xlink="http://www.w3.org/1999/xlink" publication-type="book" xlink:type="simple"><person-group person-group-type="author"><name name-style="western"><surname>Amiet</surname><given-names>F.</given-names></name><name name-style="western"><surname>Herrmann</surname><given-names>M.</given-names></name><name name-style="western"><surname>Müller</surname><given-names>A.</given-names></name><name name-style="western"><surname>Neumeyer</surname><given-names>R.</given-names></name></person-group><year>2004</year><source>Fauna Helvetica 9. <tp:taxon-name><tp:taxon-name-part taxon-name-part-type="family">Apidae</tp:taxon-name-part></tp:taxon-name> 4: <italic><tp:taxon-name><tp:taxon-name-part taxon-name-part-type="genus" reg="Anthidium">Anthidium</tp:taxon-name-part></tp:taxon-name></italic>, <italic><tp:taxon-name><tp:taxon-name-part taxon-name-part-type="genus" reg="Chelostoma">Chelostoma</tp:taxon-name-part></tp:taxon-name></italic>, <italic><tp:taxon-name><tp:taxon-name-part taxon-name-part-type="genus" reg="Coelioxys">Coelioxys</tp:taxon-name-part></tp:taxon-name></italic>, <italic><tp:taxon-name><tp:taxon-name-part taxon-name-part-type="genus" reg="Dioxys">Dioxys</tp:taxon-name-part></tp:taxon-name></italic>, <italic><tp:taxon-name><tp:taxon-name-part taxon-name-part-type="genus" reg="Heriades">Heriades</tp:taxon-name-part></tp:taxon-name></italic>, <italic><tp:taxon-name><tp:taxon-name-part taxon-name-part-type="genus" reg="Lithurgus">Lithurgus</tp:taxon-name-part></tp:taxon-name></italic>, <italic><tp:taxon-name><tp:taxon-name-part taxon-name-part-type="genus" reg="Megachile">Megachile</tp:taxon-name-part></tp:taxon-name></italic>, <italic><tp:taxon-name><tp:taxon-name-part taxon-name-part-type="genus" reg="Osmia">Osmia</tp:taxon-name-part></tp:taxon-name></italic>, <italic><tp:taxon-name><tp:taxon-name-part taxon-name-part-type="genus" reg="Stelis">Stelis</tp:taxon-name-part></tp:taxon-name></italic></source><volume>9</volume><publisher-name>Centre Suisse de Cartographie de la Faune (CSCF)</publisher-name><publisher-loc>Neuchâtel</publisher-loc><size units="page">273</size><isbn>2884140212</isbn></element-citation></ref><ref id="B6643307"><element-citation xmlns:xlink="http://www.w3.org/1999/xlink" publication-type="book" xlink:type="simple"><person-group person-group-type="author"><name name-style="western"><surname>Nieto</surname><given-names>A.</given-names></name><name name-style="western"><surname>Roberts</surname><given-names>S. P.M.</given-names></name><name name-style="western"><surname>Kemp</surname><given-names>J.</given-names></name><name name-style="western"><surname>Rasmont</surname><given-names>P.</given-names></name><name name-style="western"><surname>Kuhlmann</surname><given-names>M.</given-names></name><name name-style="western"><surname>García Criado</surname><given-names>M.</given-names></name><name name-style="western"><surname>Biesmeijer</surname><given-names>J. C.</given-names></name><name name-style="western"><surname>Bogusch</surname><given-names>P.</given-names></name><name name-style="western"><surname>Dathe</surname><given-names>H. H.</given-names></name><name name-style="western"><surname>De la Rúa</surname><given-names>P.</given-names></name><name name-style="western"><surname>De Meulemeester</surname><given-names>T.</given-names></name><name name-style="western"><surname>Dehon</surname><given-names>M.</given-names></name><name name-style="western"><surname>Dewulf</surname><given-names>A.</given-names></name><name name-style="western"><surname>Ortiz-Sánchez</surname><given-names>F. J.</given-names></name><name name-style="western"><surname>Lhomme</surname><given-names>P.</given-names></name><name name-style="western"><surname>Pauly</surname><given-names>A.</given-names></name><name name-style="western"><surname>Potts</surname><given-names>S. G.</given-names></name><name name-style="western"><surname>Praz</surname><given-names>C.</given-names></name><name name-style="western"><surname>Quaranta</surname><given-names>M.</given-names></name><name name-style="western"><surname>Radchenko</surname><given-names>V. G.</given-names></name><name name-style="western"><surname>Scheuchl</surname><given-names>E.</given-names></name><name name-style="western"><surname>Smit</surname><given-names>J.</given-names></name><name name-style="western"><surname>Straka</surname><given-names>J.</given-names></name><name name-style="western"><surname>Terzo</surname><given-names>M.</given-names></name><name name-style="western"><surname>Tomozii</surname><given-names>B.</given-names></name><name name-style="western"><surname>Window</surname><given-names>J.</given-names></name><name name-style="western"><surname>Michez</surname><given-names>D.</given-names></name></person-group><year>2014</year><source>European Red List of bees</source><publisher-name>Luxembourg: Publications Office of the European Union</publisher-name><size units="page">86</size><isbn>978-92-79-44512-5</isbn><pub-id pub-id-type="doi">10.2779/77003</pub-id></element-citation></ref><ref id="B6643279"><element-citation xmlns:xlink="http://www.w3.org/1999/xlink" publication-type="website" xlink:type="simple"><person-group person-group-type="author"><name name-style="western"><surname>Lhomme</surname><given-names>P.</given-names></name></person-group><article-title><italic><tp:taxon-name><tp:taxon-name-part taxon-name-part-type="genus" reg="Hoplitis">Hoplitis</tp:taxon-name-part> <tp:taxon-name-part taxon-name-part-type="species" reg="papaveris">papaveris.</tp:taxon-name-part></tp:taxon-name></italic> The IUCN Red List of Threatened Species 2014</article-title><uri xlink:type="simple">https://www.iucnredlist.org/species/19199070/21154652</uri><date-in-citation content-type="access-date">2020-08-11T00:00:00+03:00</date-in-citation></element-citation></ref></ref-list></tp:taxon-treatment>
