# Supplementary material for: Updates to the checklist of the wild bee fauna of Luxembourg as inferred from revised natural history collection data and fieldwork
Source: Biodivers Data J. 2021 May 14;9:e64027. doi: 10.3897/BDJ.9.e64027 (PMC8139942; doi:10.3897/BDJ.9.e64027)
Supplement: XML Treatment for Nomada sexfasciata [file BDJ.9.e64027-treatment3.xml]

<!DOCTYPE tp:taxon-treatment
  PUBLIC "-//TaxonX//DTD Taxonomic Treatment Publishing DTD v0 20100105//EN" "tax-treatment-NSO.dtd">
<tp:taxon-treatment xmlns:tp="http://www.plazi.org/taxpub"><tp:treatment-meta><mixed-citation publication-type="journal"><person-group><name><surname>Herrera Mesías</surname><given-names>Fernanda</given-names></name><name><surname>Weigand</surname><given-names>Alexander M.</given-names></name></person-group><article-title>Updates to the checklist of the wild bee fauna of Luxembourg as inferred from revised natural history collection data and fieldwork</article-title><source>Biodivers Data J</source><day>14</day><month>5</month><year>2021</year><volume>9</volume><pub-id pub-id-type="doi">10.3897/BDJ.9.e64027</pub-id></mixed-citation></tp:treatment-meta><tp:nomenclature><tp:taxon-name><object-id xmlns:xlink="http://www.w3.org/1999/xlink" content-type="arpha" xlink:type="simple">61DAE441-E835-587B-8939-D61C404ED6DC</object-id><tp:taxon-name-part taxon-name-part-type="genus">Nomada</tp:taxon-name-part> <tp:taxon-name-part taxon-name-part-type="species">sexfasciata</tp:taxon-name-part></tp:taxon-name><tp:taxon-authority>(Panzer, 1799)</tp:taxon-authority><tp:nomenclature-citation-list><tp:nomenclature-citation><tp:taxon-name><tp:taxon-name-part taxon-name-part-type="genus">Nomada</tp:taxon-name-part> <tp:taxon-name-part taxon-name-part-type="species">sexfasciata</tp:taxon-name-part></tp:taxon-name><comment> Common names: Nomade six-bandes (French), Langkopf-Wespenbiene (German), Six-banded Nomad Bee (English).</comment></tp:nomenclature-citation></tp:nomenclature-citation-list></tp:nomenclature><tp:treatment-sec sec-type="materials"><title>Materials</title><list list-type="alpha-lower" list-content="occurrences"><list-item><p><bold>Type status:</bold> <named-content xmlns:xlink="http://www.w3.org/1999/xlink" content-type="dwc:typeStatus" xlink:type="simple">Other material</named-content>. <bold>Occurrence:</bold> catalogNumber: <named-content xmlns:xlink="http://www.w3.org/1999/xlink" content-type="dwc:catalogNumber" xlink:type="simple">MNHNL25076</named-content>; recordedBy: <named-content xmlns:xlink="http://www.w3.org/1999/xlink" content-type="dwc:recordedBy" xlink:type="simple">Fernand Feitz</named-content>; sex: <named-content xmlns:xlink="http://www.w3.org/1999/xlink" content-type="dwc:sex" xlink:type="simple">female</named-content>; lifeStage: <named-content xmlns:xlink="http://www.w3.org/1999/xlink" content-type="dwc:lifeStage" xlink:type="simple">adult</named-content>; <bold>Taxon:</bold> scientificName: <named-content xmlns:xlink="http://www.w3.org/1999/xlink" content-type="dwc:scientificName" xlink:type="simple"><italic><tp:taxon-name><tp:taxon-name-part taxon-name-part-type="genus" reg="Nomada">Nomada</tp:taxon-name-part> <tp:taxon-name-part taxon-name-part-type="species" reg="sexfasciata">sexfasciata</tp:taxon-name-part></tp:taxon-name></italic> (Panzer, 1799)</named-content>; order: <named-content xmlns:xlink="http://www.w3.org/1999/xlink" content-type="dwc:order" xlink:type="simple"><tp:taxon-name><tp:taxon-name-part taxon-name-part-type="order">Hymenoptera</tp:taxon-name-part></tp:taxon-name></named-content>; family: <named-content xmlns:xlink="http://www.w3.org/1999/xlink" content-type="dwc:family" xlink:type="simple"><tp:taxon-name><tp:taxon-name-part taxon-name-part-type="family">Apidae</tp:taxon-name-part></tp:taxon-name></named-content>; genus: <named-content xmlns:xlink="http://www.w3.org/1999/xlink" content-type="dwc:genus" xlink:type="simple"><tp:taxon-name><tp:taxon-name-part taxon-name-part-type="genus">Nomada</tp:taxon-name-part></tp:taxon-name></named-content>; specificEpithet: <named-content xmlns:xlink="http://www.w3.org/1999/xlink" content-type="dwc:specificEpithet" xlink:type="simple"><italic><tp:taxon-name><tp:taxon-name-part taxon-name-part-type="genus" reg="Nomada"/><tp:taxon-name-part taxon-name-part-type="species" reg="sexfasciata">sexfasciata</tp:taxon-name-part></tp:taxon-name></italic></named-content>; taxonRank: <named-content xmlns:xlink="http://www.w3.org/1999/xlink" content-type="dwc:taxonRank" xlink:type="simple">species</named-content>; scientificNameAuthorship: <named-content xmlns:xlink="http://www.w3.org/1999/xlink" content-type="dwc:scientificNameAuthorship" xlink:type="simple">(Panzer, 1799)</named-content>; vernacularName: <named-content xmlns:xlink="http://www.w3.org/1999/xlink" content-type="dwc:vernacularName" xlink:type="simple">Nomade six-bandes (French), Langkopf-Wespenbiene (German), Six-banded Nomad Bee (English)</named-content>; <bold>Location:</bold> country: <named-content xmlns:xlink="http://www.w3.org/1999/xlink" content-type="dwc:country" xlink:type="simple">Luxembourg</named-content>; locality: <named-content xmlns:xlink="http://www.w3.org/1999/xlink" content-type="dwc:locality" xlink:type="simple">Remich</named-content>; decimalLatitude: <named-content xmlns:xlink="http://www.w3.org/1999/xlink" content-type="dwc:decimalLatitude" xlink:type="simple">49.5479</named-content>; decimalLongitude: <named-content xmlns:xlink="http://www.w3.org/1999/xlink" content-type="dwc:decimalLongitude" xlink:type="simple">6.36037</named-content>; <bold>Identification:</bold> identifiedBy: <named-content xmlns:xlink="http://www.w3.org/1999/xlink" content-type="dwc:identifiedBy" xlink:type="simple">Andrea Jakubzik</named-content>; <bold>Event:</bold> samplingProtocol: <named-content xmlns:xlink="http://www.w3.org/1999/xlink" content-type="dwc:samplingProtocol" xlink:type="simple">Net</named-content>; eventDate: <named-content xmlns:xlink="http://www.w3.org/1999/xlink" content-type="dwc:eventDate" xlink:type="simple">05-05-2000</named-content>; <bold>Record Level:</bold> institutionCode: <named-content xmlns:xlink="http://www.w3.org/1999/xlink" content-type="dwc:institutionCode" xlink:type="simple">MNHNL</named-content>; basisOfRecord: <named-content xmlns:xlink="http://www.w3.org/1999/xlink" content-type="dwc:basisOfRecord" xlink:type="simple">Preserved Specimen</named-content></p></list-item></list></tp:treatment-sec><tp:treatment-sec sec-type="Diagnosis"><title>Diagnosis</title><p>Female: A large (11-13 mm) black and yellow <tp:taxon-name><tp:taxon-name-part taxon-name-part-type="genus" reg="Nomada">Nomada</tp:taxon-name-part></tp:taxon-name> species. Yellow maculations are present in the pronotal lobes, tegula, as two small spots on the scutellum and as large yellow spots on the sides of tergites 1-3, that become bands in tergites 4-5 (Fig. <xref ref-type="fig" rid="F6661792">3</xref>a and b). The head presents a sharp longitudinal carina between the antennae (Fig. <xref ref-type="fig" rid="F6661792">3</xref>c). Yellow maculations are present on the mandibles (apex simple), the clypeus and labrum, the malar area, the para-ocular area and on the ventral surface of the scape (Fig. <xref ref-type="fig" rid="F6661792">3</xref>c). The malar area is characteristically long with a protruding lower face (Fig. <xref ref-type="fig" rid="F6661792">3</xref>d) and the labrum is rounded, without a tooth (Fig. <xref ref-type="fig" rid="F6661792">3</xref>e).</p><p>Voucher specimen (MNHNL25076): Adult female. Body length of 12 mm.</p></tp:treatment-sec><tp:treatment-sec sec-type="Ecology"><title>Ecology</title><p>An univoltine species that parasites <italic><tp:taxon-name><tp:taxon-name-part taxon-name-part-type="genus" reg="Eucera">Eucera</tp:taxon-name-part></tp:taxon-name></italic> nests, with a flight season spanning from late April until late July on the European continent (<xref ref-type="bibr" rid="B6643129">Amiet et al. 2007</xref>).</p></tp:treatment-sec><tp:treatment-sec sec-type="Conservation"><title>Conservation</title><p><italic><tp:taxon-name><tp:taxon-name-part taxon-name-part-type="genus" reg="Nomada">Nomada</tp:taxon-name-part> <tp:taxon-name-part taxon-name-part-type="species" reg="sexfasciata">sexfasciata</tp:taxon-name-part></tp:taxon-name></italic> is classified under the IUCN category “Least Concern (LC)” (<xref ref-type="bibr" rid="B6643307">Nieto et al. 2014</xref>), but it is included in the National Red Lists and Red Data Books of Great Britain, the Netherlands and Sweden (<xref ref-type="bibr" rid="B6643447">Smit 2014</xref>).</p></tp:treatment-sec><tp:treatment-sec><!--Section generated to contain objects referenced in tp:taxon-treatment.--><fig id="F6661792" position="float" orientation="portrait"><object-id xmlns:xlink="http://www.w3.org/1999/xlink" content-type="arpha" xlink:type="simple">0732FFCB-B845-5E30-98CD-332EEE3878C6</object-id><object-id xmlns:xlink="http://www.w3.org/1999/xlink" content-type="doi" xlink:type="simple">10.3897/BDJ.9.e64027.figure3</object-id><label>Figure 3.</label><caption><p><italic><tp:taxon-name><tp:taxon-name-part taxon-name-part-type="genus" reg="Nomada">Nomada</tp:taxon-name-part> <tp:taxon-name-part taxon-name-part-type="species" reg="sexfasciata">sexfasciata</tp:taxon-name-part></tp:taxon-name></italic> (Panzer, 1799) (Remich, specimen MNHNL25076). <bold>a.</bold> Dorsal view; <bold>b.</bold> Lateral view; <bold>c.</bold> Face, frontal view showing maculations, mandibles, clypeus, labrum and longitudinal carina; <bold>d.</bold> Face, lateral view showing elongated malar area. Scale bars = 1 mm. Photos: MNHNL. Background edited using GIMP 2.8.22 (<xref ref-type="bibr" rid="B6643473">The GIMP Development Team 2020</xref>).</p></caption><graphic xmlns:xlink="http://www.w3.org/1999/xlink" xlink:href="bdj-09-e64027-g003.jpg" position="float" id="oo_501349.jpg" orientation="portrait" xlink:type="simple"><uri content-type="original_file" xlink:type="simple">https://binary.pensoft.net/fig/501349</uri></graphic></fig></tp:treatment-sec><ref-list><ref id="B6643473"><element-citation xmlns:xlink="http://www.w3.org/1999/xlink" publication-type="website" xlink:type="simple"><person-group person-group-type="author"><name name-style="western"><surname>Team</surname><given-names>The GIMP Development</given-names></name></person-group><article-title>GIMP</article-title><uri xlink:type="simple">https://www.gimp.org</uri><date-in-citation content-type="access-date">2020-12-18T00:00:00+02:00</date-in-citation></element-citation></ref><ref id="B6643129"><element-citation xmlns:xlink="http://www.w3.org/1999/xlink" publication-type="book" xlink:type="simple"><person-group person-group-type="author"><name name-style="western"><surname>Amiet</surname><given-names>F.</given-names></name><name name-style="western"><surname>Herrmann</surname><given-names>M.</given-names></name><name name-style="western"><surname>Müller</surname><given-names>A</given-names></name><name name-style="western"><surname>Neumeyer</surname><given-names>R.</given-names></name></person-group><year>2007</year><source>Fauna Helvetica 20. <tp:taxon-name><tp:taxon-name-part taxon-name-part-type="family">Apidae</tp:taxon-name-part></tp:taxon-name> 5: <italic><tp:taxon-name><tp:taxon-name-part taxon-name-part-type="genus" reg="Ammobates">Ammobates</tp:taxon-name-part></tp:taxon-name></italic>, <italic><tp:taxon-name><tp:taxon-name-part taxon-name-part-type="genus" reg="Ammobatoides">Ammobatoides</tp:taxon-name-part></tp:taxon-name></italic>, <italic><tp:taxon-name><tp:taxon-name-part taxon-name-part-type="genus" reg="Anthophora">Anthophora</tp:taxon-name-part></tp:taxon-name></italic>, <italic><tp:taxon-name><tp:taxon-name-part taxon-name-part-type="genus" reg="Biastes">Biastes</tp:taxon-name-part></tp:taxon-name></italic>, <italic><tp:taxon-name><tp:taxon-name-part taxon-name-part-type="genus" reg="Ceratina">Ceratina</tp:taxon-name-part></tp:taxon-name></italic>, <italic><tp:taxon-name><tp:taxon-name-part taxon-name-part-type="genus" reg="Dasypoda">Dasypoda</tp:taxon-name-part></tp:taxon-name></italic>, <italic><tp:taxon-name><tp:taxon-name-part taxon-name-part-type="genus" reg="Epeoloides">Epeoloides</tp:taxon-name-part></tp:taxon-name></italic>, <italic><tp:taxon-name><tp:taxon-name-part taxon-name-part-type="genus" reg="Epeolus">Epeolus</tp:taxon-name-part></tp:taxon-name></italic>, <italic><tp:taxon-name><tp:taxon-name-part taxon-name-part-type="genus" reg="Eucera">Eucera</tp:taxon-name-part></tp:taxon-name></italic>, <italic><tp:taxon-name><tp:taxon-name-part taxon-name-part-type="genus" reg="Macropis">Macropis</tp:taxon-name-part></tp:taxon-name></italic>, <italic><tp:taxon-name><tp:taxon-name-part taxon-name-part-type="genus" reg="Melecta">Melecta</tp:taxon-name-part></tp:taxon-name></italic>, <italic><tp:taxon-name><tp:taxon-name-part taxon-name-part-type="genus" reg="Melitta">Melitta</tp:taxon-name-part></tp:taxon-name></italic>, <italic><tp:taxon-name><tp:taxon-name-part taxon-name-part-type="genus" reg="Nomada">Nomada</tp:taxon-name-part></tp:taxon-name></italic>, <italic><tp:taxon-name><tp:taxon-name-part taxon-name-part-type="genus" reg="Pasites">Pasites</tp:taxon-name-part></tp:taxon-name></italic>, <italic><tp:taxon-name><tp:taxon-name-part taxon-name-part-type="genus" reg="Tetralonia">Tetralonia</tp:taxon-name-part></tp:taxon-name></italic>, <italic><tp:taxon-name><tp:taxon-name-part taxon-name-part-type="genus" reg="Thyreus">Thyreus</tp:taxon-name-part></tp:taxon-name></italic>, <italic><tp:taxon-name><tp:taxon-name-part taxon-name-part-type="genus" reg="Xylocopa">Xylocopa</tp:taxon-name-part></tp:taxon-name></italic>.</source><volume>5</volume><publisher-name>Centre suisse de cartographie de la Faune (CSCF)</publisher-name><publisher-loc>Neuchâtel</publisher-loc><size units="page">356</size><isbn>9782884140324</isbn></element-citation></ref><ref id="B6643307"><element-citation xmlns:xlink="http://www.w3.org/1999/xlink" publication-type="book" xlink:type="simple"><person-group person-group-type="author"><name name-style="western"><surname>Nieto</surname><given-names>A.</given-names></name><name name-style="western"><surname>Roberts</surname><given-names>S. P.M.</given-names></name><name name-style="western"><surname>Kemp</surname><given-names>J.</given-names></name><name name-style="western"><surname>Rasmont</surname><given-names>P.</given-names></name><name name-style="western"><surname>Kuhlmann</surname><given-names>M.</given-names></name><name name-style="western"><surname>García Criado</surname><given-names>M.</given-names></name><name name-style="western"><surname>Biesmeijer</surname><given-names>J. C.</given-names></name><name name-style="western"><surname>Bogusch</surname><given-names>P.</given-names></name><name name-style="western"><surname>Dathe</surname><given-names>H. H.</given-names></name><name name-style="western"><surname>De la Rúa</surname><given-names>P.</given-names></name><name name-style="western"><surname>De Meulemeester</surname><given-names>T.</given-names></name><name name-style="western"><surname>Dehon</surname><given-names>M.</given-names></name><name name-style="western"><surname>Dewulf</surname><given-names>A.</given-names></name><name name-style="western"><surname>Ortiz-Sánchez</surname><given-names>F. J.</given-names></name><name name-style="western"><surname>Lhomme</surname><given-names>P.</given-names></name><name name-style="western"><surname>Pauly</surname><given-names>A.</given-names></name><name name-style="western"><surname>Potts</surname><given-names>S. G.</given-names></name><name name-style="western"><surname>Praz</surname><given-names>C.</given-names></name><name name-style="western"><surname>Quaranta</surname><given-names>M.</given-names></name><name name-style="western"><surname>Radchenko</surname><given-names>V. G.</given-names></name><name name-style="western"><surname>Scheuchl</surname><given-names>E.</given-names></name><name name-style="western"><surname>Smit</surname><given-names>J.</given-names></name><name name-style="western"><surname>Straka</surname><given-names>J.</given-names></name><name name-style="western"><surname>Terzo</surname><given-names>M.</given-names></name><name name-style="western"><surname>Tomozii</surname><given-names>B.</given-names></name><name name-style="western"><surname>Window</surname><given-names>J.</given-names></name><name name-style="western"><surname>Michez</surname><given-names>D.</given-names></name></person-group><year>2014</year><source>European Red List of bees</source><publisher-name>Luxembourg: Publications Office of the European Union</publisher-name><size units="page">86</size><isbn>978-92-79-44512-5</isbn><pub-id pub-id-type="doi">10.2779/77003</pub-id></element-citation></ref><ref id="B6643447"><element-citation xmlns:xlink="http://www.w3.org/1999/xlink" publication-type="website" xlink:type="simple"><person-group person-group-type="author"><name name-style="western"><surname>Smit</surname><given-names>J.</given-names></name></person-group><article-title><italic><tp:taxon-name><tp:taxon-name-part taxon-name-part-type="genus" reg="Nomada">Nomada</tp:taxon-name-part> <tp:taxon-name-part taxon-name-part-type="species" reg="sexfasciata">sexfasciata</tp:taxon-name-part></tp:taxon-name></italic>. The IUCN Red List of Threatened Species</article-title><uri xlink:type="simple">https://www.iucnredlist.org/species/19198614/21462569</uri><date-in-citation content-type="access-date">2020-08-11T00:00:00+03:00</date-in-citation></element-citation></ref></ref-list></tp:taxon-treatment>
