# Supplementary material for: Updates to the checklist of the wild bee fauna of Luxembourg as inferred from revised natural history collection data and fieldwork
Source: Biodivers Data J. 2021 May 14;9:e64027. doi: 10.3897/BDJ.9.e64027 (PMC8139942; doi:10.3897/BDJ.9.e64027)
Supplement: XML Treatment for Andrena lagopus [file BDJ.9.e64027-treatment4.xml]

<!DOCTYPE tp:taxon-treatment
  PUBLIC "-//TaxonX//DTD Taxonomic Treatment Publishing DTD v0 20100105//EN" "tax-treatment-NSO.dtd">
<tp:taxon-treatment xmlns:tp="http://www.plazi.org/taxpub"><tp:treatment-meta><mixed-citation publication-type="journal"><person-group><name><surname>Herrera Mesías</surname><given-names>Fernanda</given-names></name><name><surname>Weigand</surname><given-names>Alexander M.</given-names></name></person-group><article-title>Updates to the checklist of the wild bee fauna of Luxembourg as inferred from revised natural history collection data and fieldwork</article-title><source>Biodivers Data J</source><day>14</day><month>5</month><year>2021</year><volume>9</volume><pub-id pub-id-type="doi">10.3897/BDJ.9.e64027</pub-id></mixed-citation></tp:treatment-meta><tp:nomenclature><tp:taxon-name><object-id xmlns:xlink="http://www.w3.org/1999/xlink" content-type="arpha" xlink:type="simple">F86547C4-1DF0-5E0D-BFBD-11E2FF45A4DB</object-id><tp:taxon-name-part taxon-name-part-type="genus">Andrena</tp:taxon-name-part> <tp:taxon-name-part taxon-name-part-type="species">lagopus</tp:taxon-name-part></tp:taxon-name><tp:taxon-authority>(Latreille, 1809)</tp:taxon-authority><tp:nomenclature-citation-list><tp:nomenclature-citation><tp:taxon-name><tp:taxon-name-part taxon-name-part-type="genus">Andrena</tp:taxon-name-part> <tp:taxon-name-part taxon-name-part-type="species">lagopus</tp:taxon-name-part></tp:taxon-name><comment> Common names: Andrène deux-cellules (French), Zweizellige Sandbiene (German).</comment></tp:nomenclature-citation></tp:nomenclature-citation-list></tp:nomenclature><tp:treatment-sec sec-type="materials"><title>Materials</title><list list-type="alpha-lower" list-content="occurrences"><list-item><p><bold>Type status:</bold> <named-content xmlns:xlink="http://www.w3.org/1999/xlink" content-type="dwc:typeStatus" xlink:type="simple">Other material</named-content>. <bold>Occurrence:</bold> catalogNumber: <named-content xmlns:xlink="http://www.w3.org/1999/xlink" content-type="dwc:catalogNumber" xlink:type="simple">MNHNL100056</named-content>; sex: <named-content xmlns:xlink="http://www.w3.org/1999/xlink" content-type="dwc:sex" xlink:type="simple">female</named-content>; lifeStage: <named-content xmlns:xlink="http://www.w3.org/1999/xlink" content-type="dwc:lifeStage" xlink:type="simple">adult</named-content>; associatedSequences: <named-content xmlns:xlink="http://www.w3.org/1999/xlink" content-type="dwc:associatedSequences" xlink:type="simple">BOLD: MNHNL162-21</named-content>; <bold>Taxon:</bold> scientificName: <named-content xmlns:xlink="http://www.w3.org/1999/xlink" content-type="dwc:scientificName" xlink:type="simple"><italic><tp:taxon-name><tp:taxon-name-part taxon-name-part-type="genus" reg="Andrena">Andrena</tp:taxon-name-part> <tp:taxon-name-part taxon-name-part-type="species" reg="lagopus">lagopus</tp:taxon-name-part></tp:taxon-name></italic> (Latreille, 1809)</named-content>; order: <named-content xmlns:xlink="http://www.w3.org/1999/xlink" content-type="dwc:order" xlink:type="simple"><tp:taxon-name><tp:taxon-name-part taxon-name-part-type="order">Hymenoptera</tp:taxon-name-part></tp:taxon-name></named-content>; family: <named-content xmlns:xlink="http://www.w3.org/1999/xlink" content-type="dwc:family" xlink:type="simple"><tp:taxon-name><tp:taxon-name-part taxon-name-part-type="family">Andrenidae</tp:taxon-name-part></tp:taxon-name></named-content>; genus: <named-content xmlns:xlink="http://www.w3.org/1999/xlink" content-type="dwc:genus" xlink:type="simple"><tp:taxon-name><tp:taxon-name-part taxon-name-part-type="genus">Andrena</tp:taxon-name-part></tp:taxon-name></named-content>; specificEpithet: <named-content xmlns:xlink="http://www.w3.org/1999/xlink" content-type="dwc:specificEpithet" xlink:type="simple"><italic><tp:taxon-name><tp:taxon-name-part taxon-name-part-type="genus" reg="Andrena"/><tp:taxon-name-part taxon-name-part-type="species" reg="lagopus">lagopus</tp:taxon-name-part></tp:taxon-name></italic></named-content>; taxonRank: <named-content xmlns:xlink="http://www.w3.org/1999/xlink" content-type="dwc:taxonRank" xlink:type="simple">species</named-content>; scientificNameAuthorship: <named-content xmlns:xlink="http://www.w3.org/1999/xlink" content-type="dwc:scientificNameAuthorship" xlink:type="simple">(Latreille, 1809)</named-content>; vernacularName: <named-content xmlns:xlink="http://www.w3.org/1999/xlink" content-type="dwc:vernacularName" xlink:type="simple">Andrène deux-cellules (French), Zweizellige Sandbiene (German)</named-content>; <bold>Location:</bold> country: <named-content xmlns:xlink="http://www.w3.org/1999/xlink" content-type="dwc:country" xlink:type="simple">Luxembourg</named-content>; locality: <named-content xmlns:xlink="http://www.w3.org/1999/xlink" content-type="dwc:locality" xlink:type="simple">Kehlen</named-content>; decimalLatitude: <named-content xmlns:xlink="http://www.w3.org/1999/xlink" content-type="dwc:decimalLatitude" xlink:type="simple">49.671931</named-content>; decimalLongitude: <named-content xmlns:xlink="http://www.w3.org/1999/xlink" content-type="dwc:decimalLongitude" xlink:type="simple">6.046718</named-content>; <bold>Identification:</bold> identifiedBy: <named-content xmlns:xlink="http://www.w3.org/1999/xlink" content-type="dwc:identifiedBy" xlink:type="simple">Fernanda Herrera-Mesías</named-content>; <bold>Event:</bold> samplingProtocol: <named-content xmlns:xlink="http://www.w3.org/1999/xlink" content-type="dwc:samplingProtocol" xlink:type="simple">pan trap (passive sampling)</named-content>; eventDate: <named-content xmlns:xlink="http://www.w3.org/1999/xlink" content-type="dwc:eventDate" xlink:type="simple">20-05-2019</named-content>; <bold>Record Level:</bold> institutionCode: <named-content xmlns:xlink="http://www.w3.org/1999/xlink" content-type="dwc:institutionCode" xlink:type="simple">MNHNL</named-content>; basisOfRecord: <named-content xmlns:xlink="http://www.w3.org/1999/xlink" content-type="dwc:basisOfRecord" xlink:type="simple">Preserved Specimen</named-content></p></list-item></list></tp:treatment-sec><tp:treatment-sec sec-type="Diagnosis"><title>Diagnosis</title><p>Female: A medium size ground nesting bee with brownish hair and yellowish scopae (Fig. <xref ref-type="fig" rid="F6661796">4</xref>a and b). This species is characterised by having only 2 submarginal cells, despite being an <italic><tp:taxon-name><tp:taxon-name-part taxon-name-part-type="genus" reg="Andrena">Andrena</tp:taxon-name-part></tp:taxon-name></italic> (Fig. <xref ref-type="fig" rid="F6661796">4</xref>c). The middle part of the propodeum is coarsely wrinkled, clearly defined against the sides (Fig. <xref ref-type="fig" rid="F6661796">4</xref>d). The abdomen presents scarce, interrupted hair bands and densely punctured tergites, with very narrow spaces amongst the punctures on the surface of tergite 2 (Fig. <xref ref-type="fig" rid="F6661796">4</xref>e).</p><p>Specimen from pilot study (MNHNL100056; BOLD identifier MNHNL162-21): Adult female. Body length of 9.23 mm.</p><sec sec-type="Molecular identification"><title>Molecular identification</title><p>The taxonomic annotation is supported by DNA barcoding data. The best percentages of sequence identity were achieved with two specimens of <italic><tp:taxon-name><tp:taxon-name-part taxon-name-part-type="genus" reg="Andrena">Andrena</tp:taxon-name-part> <tp:taxon-name-part taxon-name-part-type="species" reg="lagopus">lagopus</tp:taxon-name-part></tp:taxon-name></italic> from France (100% each, BOLD identifiers <ext-link xmlns:xlink="http://www.w3.org/1999/xlink" ext-link-type="uri" xlink:href="https://www.boldsystems.org/index.php/Public_RecordView?processid=FBHAP970-09" xlink:type="simple">FBHAP970-09</ext-link> and <ext-link xmlns:xlink="http://www.w3.org/1999/xlink" ext-link-type="uri" xlink:href="https://www.boldsystems.org/index.php/Public_RecordView?processid=POLLE2072-19" xlink:type="simple">POLLE2072-19</ext-link>), collected in Alsace and Indre et Loire.</p></sec></tp:treatment-sec><tp:treatment-sec sec-type="Ecology"><title>Ecology</title><p>A univoltine species, that specialises on crucifers (<tp:taxon-name><tp:taxon-name-part taxon-name-part-type="family">Brassicaceae</tp:taxon-name-part></tp:taxon-name>) for pollen collection (<xref ref-type="bibr" rid="B6662312">Amiet et al. 2010</xref>). Its flight season spans from early April until mid-June in Europe (<xref ref-type="bibr" rid="B6662312">Amiet et al. 2010</xref>).</p></tp:treatment-sec><tp:treatment-sec sec-type="Conservation"><title>Conservation</title><p><italic><tp:taxon-name><tp:taxon-name-part taxon-name-part-type="genus" reg="Andrena">Andrena</tp:taxon-name-part> <tp:taxon-name-part taxon-name-part-type="species" reg="lagopus">lagopus</tp:taxon-name-part></tp:taxon-name></italic> is regionally classified as “Least Concern (LC)” (<xref ref-type="bibr" rid="B6643307">Nieto et al. 2014</xref>) as it is widespread across much of western and central Europe, being recorded in nearby countries, such as France, Germany and Switzerland (<xref ref-type="bibr" rid="B6643403">Roberts and Meulemeester 2015</xref>, <xref ref-type="bibr" rid="B6643373">Rasmont et al. 2017</xref>).</p></tp:treatment-sec><tp:treatment-sec><!--Section generated to contain objects referenced in tp:taxon-treatment.--><fig id="F6661796" position="float" orientation="portrait"><object-id xmlns:xlink="http://www.w3.org/1999/xlink" content-type="arpha" xlink:type="simple">44959A2C-B471-56BB-B658-484CAB9110D2</object-id><object-id xmlns:xlink="http://www.w3.org/1999/xlink" content-type="doi" xlink:type="simple">10.3897/BDJ.9.e64027.figure4</object-id><label>Figure 4.</label><caption><p><italic><tp:taxon-name><tp:taxon-name-part taxon-name-part-type="genus" reg="Andrena">Andrena</tp:taxon-name-part> <tp:taxon-name-part taxon-name-part-type="species" reg="lagopus">lagopus</tp:taxon-name-part></tp:taxon-name></italic> (Latreille, 1809) (Kehlen, specimen MNHNL100056; BOLD identifier MNHNL162-21, one middle leg was used for DNA extraction). <bold>a.</bold> Dorsal view; <bold>b.</bold> Lateral view; <bold>c.</bold> Wing, showing submarginal cells; <bold>d.</bold> Propodeum; <bold>e.</bold> Abdomen, showing band and punctures in the tergites. Photos: MNHNL. Background edited using GIMP 2.8.22 (<xref ref-type="bibr" rid="B6643473">The GIMP Development Team 2020</xref>).</p></caption><graphic xmlns:xlink="http://www.w3.org/1999/xlink" xlink:href="bdj-09-e64027-g004.jpg" position="float" id="oo_501350.jpg" orientation="portrait" xlink:type="simple"><uri content-type="original_file" xlink:type="simple">https://binary.pensoft.net/fig/501350</uri></graphic></fig></tp:treatment-sec><ref-list><ref id="B6643473"><element-citation xmlns:xlink="http://www.w3.org/1999/xlink" publication-type="website" xlink:type="simple"><person-group person-group-type="author"><name name-style="western"><surname>Team</surname><given-names>The GIMP Development</given-names></name></person-group><article-title>GIMP</article-title><uri xlink:type="simple">https://www.gimp.org</uri><date-in-citation content-type="access-date">2020-12-18T00:00:00+02:00</date-in-citation></element-citation></ref><ref id="B6662312"><element-citation xmlns:xlink="http://www.w3.org/1999/xlink" publication-type="book" xlink:type="simple"><person-group person-group-type="author"><name name-style="western"><surname>Amiet</surname><given-names>F.</given-names></name><name name-style="western"><surname>Herrmann</surname><given-names>M.</given-names></name><name name-style="western"><surname>Müller</surname><given-names>A.</given-names></name><name name-style="western"><surname>Neumeyer</surname><given-names>R.</given-names></name></person-group><year>2010</year><source><tp:taxon-name><tp:taxon-name-part taxon-name-part-type="family">Apidae</tp:taxon-name-part></tp:taxon-name> 6. Fauna Helvetica 26: <italic><tp:taxon-name><tp:taxon-name-part taxon-name-part-type="genus" reg="Andrena">Andrena</tp:taxon-name-part></tp:taxon-name></italic>, <italic><tp:taxon-name><tp:taxon-name-part taxon-name-part-type="genus" reg="Melitturga">Melitturga</tp:taxon-name-part></tp:taxon-name></italic>, <italic><tp:taxon-name><tp:taxon-name-part taxon-name-part-type="genus" reg="Panurginus">Panurginus</tp:taxon-name-part></tp:taxon-name></italic>, <italic><tp:taxon-name><tp:taxon-name-part taxon-name-part-type="genus" reg="Panurgus">Panurgus</tp:taxon-name-part></tp:taxon-name></italic></source><publisher-name>CSCF &amp; SEG</publisher-name><publisher-loc>Neuchâtel</publisher-loc><size units="page">316</size><isbn>9782884140393</isbn></element-citation></ref><ref id="B6643307"><element-citation xmlns:xlink="http://www.w3.org/1999/xlink" publication-type="book" xlink:type="simple"><person-group person-group-type="author"><name name-style="western"><surname>Nieto</surname><given-names>A.</given-names></name><name name-style="western"><surname>Roberts</surname><given-names>S. P.M.</given-names></name><name name-style="western"><surname>Kemp</surname><given-names>J.</given-names></name><name name-style="western"><surname>Rasmont</surname><given-names>P.</given-names></name><name name-style="western"><surname>Kuhlmann</surname><given-names>M.</given-names></name><name name-style="western"><surname>García Criado</surname><given-names>M.</given-names></name><name name-style="western"><surname>Biesmeijer</surname><given-names>J. C.</given-names></name><name name-style="western"><surname>Bogusch</surname><given-names>P.</given-names></name><name name-style="western"><surname>Dathe</surname><given-names>H. H.</given-names></name><name name-style="western"><surname>De la Rúa</surname><given-names>P.</given-names></name><name name-style="western"><surname>De Meulemeester</surname><given-names>T.</given-names></name><name name-style="western"><surname>Dehon</surname><given-names>M.</given-names></name><name name-style="western"><surname>Dewulf</surname><given-names>A.</given-names></name><name name-style="western"><surname>Ortiz-Sánchez</surname><given-names>F. J.</given-names></name><name name-style="western"><surname>Lhomme</surname><given-names>P.</given-names></name><name name-style="western"><surname>Pauly</surname><given-names>A.</given-names></name><name name-style="western"><surname>Potts</surname><given-names>S. G.</given-names></name><name name-style="western"><surname>Praz</surname><given-names>C.</given-names></name><name name-style="western"><surname>Quaranta</surname><given-names>M.</given-names></name><name name-style="western"><surname>Radchenko</surname><given-names>V. G.</given-names></name><name name-style="western"><surname>Scheuchl</surname><given-names>E.</given-names></name><name name-style="western"><surname>Smit</surname><given-names>J.</given-names></name><name name-style="western"><surname>Straka</surname><given-names>J.</given-names></name><name name-style="western"><surname>Terzo</surname><given-names>M.</given-names></name><name name-style="western"><surname>Tomozii</surname><given-names>B.</given-names></name><name name-style="western"><surname>Window</surname><given-names>J.</given-names></name><name name-style="western"><surname>Michez</surname><given-names>D.</given-names></name></person-group><year>2014</year><source>European Red List of bees</source><publisher-name>Luxembourg: Publications Office of the European Union</publisher-name><size units="page">86</size><isbn>978-92-79-44512-5</isbn><pub-id pub-id-type="doi">10.2779/77003</pub-id></element-citation></ref><ref id="B6643403"><element-citation xmlns:xlink="http://www.w3.org/1999/xlink" publication-type="website" xlink:type="simple"><person-group person-group-type="author"><name name-style="western"><surname>Roberts</surname><given-names>S.</given-names></name><name name-style="western"><surname>Meulemeester</surname><given-names>T.</given-names></name></person-group><article-title><italic><tp:taxon-name><tp:taxon-name-part taxon-name-part-type="genus" reg="Andrena">Andrena</tp:taxon-name-part> <tp:taxon-name-part taxon-name-part-type="species" reg="lagopus">lagopus</tp:taxon-name-part></tp:taxon-name></italic>. The IUCN Red List of Threatened Species 2015</article-title><uri xlink:type="simple">https://www.iucnredlist.org/species/19199520/43510181</uri><date-in-citation content-type="access-date">2020-12-18T00:00:00+02:00</date-in-citation></element-citation></ref><ref id="B6643373"><element-citation xmlns:xlink="http://www.w3.org/1999/xlink" publication-type="other" xlink:type="simple"><person-group person-group-type="author"><name name-style="western"><surname>Rasmont</surname><given-names>P.</given-names></name><name name-style="western"><surname>Genoud</surname><given-names>D.</given-names></name><name name-style="western"><surname>Gadoum</surname><given-names>S.</given-names></name><name name-style="western"><surname>Aubert</surname><given-names>M.</given-names></name><name name-style="western"><surname>Dufrene</surname><given-names>E.</given-names></name><name name-style="western"><surname>Le Goff</surname><given-names>G.</given-names></name><name name-style="western"><surname>Mahé</surname><given-names>G.</given-names></name><name name-style="western"><surname>Michez</surname><given-names>D.</given-names></name><name name-style="western"><surname>Pauly</surname><given-names>A.</given-names></name></person-group><year>2017</year><article-title><tp:taxon-name><tp:taxon-name-part taxon-name-part-type="order">Hymenoptera</tp:taxon-name-part></tp:taxon-name> <tp:taxon-name><tp:taxon-name-part taxon-name-part-type="superfamily">Apoidea</tp:taxon-name-part></tp:taxon-name> Gallica: liste des abeilles sauvages de Belgique, France, Luxembourg et Suisse.</article-title><publisher-name>Université de Mons, Mons</publisher-name><uri xlink:type="simple">http://zoologie.umons.ac.be/hymenoptera/biblio/01500/414_Rasmont_et_al_2017_Hymenoptera_Apoidea_Gallica_2017_02_16.pdf</uri></element-citation></ref></ref-list></tp:taxon-treatment>
